# Supplementary material for: Effectiveness of Community Nutrition-Specific Interventions on Improving Malnutrition of Children under 5 Years of Age in the Eastern Mediterranean Region: A Systematic Review and Meta-Analysis
Source: Int J Environ Res Public Health. 2021 Jul 24;18(15):7844. doi: 10.3390/ijerph18157844 (PMC8345722; doi:10.3390/ijerph18157844)
Supplement: Supplementary file 1 [file ijerph-18-07844-s001.zip]

Archive with 1 entries (1 files):
- ijerph-1254835-supplementary.pdf
